# Supplementary material for: The First Plastid Genome of the Holoparasitic Genus Prosopanche (Hydnoraceae)
Source: Plants (Basel). 2020 Mar 1;9(3):306. doi: 10.3390/plants9030306 (PMC7154897; doi:10.3390/plants9030306)
Supplement: Supplementary file 1 [file plants-09-00306-s001.zip]

Archive with 6 entries (6 files):
- supporting material final proofreading/Figure S1.pdf
- supporting material final proofreading/Figure S2.pdf
- supporting material final proofreading/Figure S3.pdf
- supporting material final proofreading/Figure S4.pdf
- supporting material final proofreading/Table S1.pdf
- supporting material final proofreading/Table S2.pdf
